# Supplementary material for: Synthesis of Benzopyran–Phenylpropanoid Hybrids via Matsuda–Heck-Arylation and Allylic Oxidation
Source: J Org Chem. 2024 Dec 7;89(24):18585–601. doi: 10.1021/acs.joc.4c02520 (PMC11667724; doi:10.1021/acs.joc.4c02520)
Supplement: Supplementary file 2 — jo4c02520_si_002.zip [file jo4c02520_si_002.zip]

Archive with 5,489 entries (4,769 files):
- 11d/11d-C/
- 11d/11d-C/acqu
- 11d/11d-C/acqus
- 11d/11d-C/adcInfo_TRX2.xml
- 11d/11d-C/audita.txt
- 11d/11d-C/fid
- 11d/11d-C/format.temp
- 11d/11d-C/lists/
- 11d/11d-C/lists/cpd/
- 11d/11d-C/lists/cpd/waltz65
- 11d/11d-C/lists/form/
- 11d/11d-C/lists/form/plot_acqu.form
- 11d/11d-C/lists/pp/
- 11d/11d-C/lists/pp/Avance.incl
- 11d/11d-C/lists/pp/Delay.incl
- 11d/11d-C/lists/pp/zgpg30
- 11d/11d-C/pdata/
- 11d/11d-C/pdata/1/
- 11d/11d-C/pdata/1/outd
- 11d/11d-C/pdata/1/proc
- 11d/11d-C/pdata/1/procs
- 11d/11d-C/pdata/1/title
- 11d/11d-C/prosol_History
- 11d/11d-C/pulseprogram.precomp
- 11d/11d-C/scon2
- 11d/11d-C/shimvalues
- 11d/11d-C/specpar
- 11d/11d-C/uxnmr.info
- 11d/11d-C/uxnmr.par
- 11d/11d-C/vtc_pid_settings
- 11d/11d-H/
- 11d/11d-H/acqu
- 11d/11d-H/acqus
- 11d/11d-H/adcInfo_TRX1.xml
- 11d/11d-H/audita.txt
- 11d/11d-H/fid
- 11d/11d-H/format.temp
- 11d/11d-H/lists/
- 11d/11d-H/lists/form/
- 11d/11d-H/lists/form/plot_acqu.form
- 11d/11d-H/lists/pp/
- 11d/11d-H/lists/pp/Avance.incl
- 11d/11d-H/lists/pp/zg30
- 11d/11d-H/pdata/
- 11d/11d-H/pdata/1/
- 11d/11d-H/pdata/1/outd
- 11d/11d-H/pdata/1/proc
- 11d/11d-H/pdata/1/procs
- 11d/11d-H/pdata/1/title
- 11d/11d-H/prosol_History
- 11d/11d-H/pulseprogram.precomp
- 11d/11d-H/scon2
- 11d/11d-H/shimvalues
- 11d/11d-H/specpar
- 11d/11d-H/topshimreport
- 11d/11d-H/uxnmr.info
- 11d/11d-H/uxnmr.par
- 11d/11d-H/vtc_pid_settings
- 11d/11d-IR.sp
- 12aa/12a-C/
- 12aa/12a-C/acqu
- 12aa/12a-C/acqus
- 12aa/12a-C/adcInfo_TRX2.xml
- 12aa/12a-C/audita.txt
- 12aa/12a-C/cpdprg2
- 12aa/12a-C/fid
- 12aa/12a-C/format.temp
- 12aa/12a-C/pdata/
- 12aa/12a-C/pdata/1/
- 12aa/12a-C/pdata/1/outd
- 12aa/12a-C/pdata/1/proc
- 12aa/12a-C/pdata/1/procs
- 12aa/12a-C/pdata/1/title
- 12aa/12a-C/prosol_History
- 12aa/12a-C/pulseprogram
- 12aa/12a-C/pulseprogram.precomp
- 12aa/12a-C/scon2
- 12aa/12a-C/shimvalues
- 12aa/12a-C/specpar
- 12aa/12a-C/uxnmr.info
- 12aa/12a-C/uxnmr.par
- 12aa/12a-C/vtc_pid_settings
- 12aa/12a-H/
- 12aa/12a-H/acqu
- 12aa/12a-H/acqus
- 12aa/12a-H/adcInfo_TRX1.xml
- 12aa/12a-H/audita.txt
- 12aa/12a-H/fid
- 12aa/12a-H/format.temp
- 12aa/12a-H/pdata/
- 12aa/12a-H/pdata/1/
- 12aa/12a-H/pdata/1/outd
- 12aa/12a-H/pdata/1/proc
- 12aa/12a-H/pdata/1/procs
- 12aa/12a-H/pdata/1/title
- 12aa/12a-H/prosol_History
- 12aa/12a-H/pulseprogram
- 12aa/12a-H/pulseprogram.precomp
- 12aa/12a-H/scon2
- 12aa/12a-H/shimvalues
- 12aa/12a-H/specpar
- 12aa/12a-H/topshimreport
- 12aa/12a-H/uxnmr.info
- 12aa/12a-H/uxnmr.par
- 12aa/12a-H/vtc_pid_settings
- 12ab/12b-C/
- 12ab/12b-C/acqu
- 12ab/12b-C/acqus
- 12ab/12b-C/adcInfo_TRX2.xml
- 12ab/12b-C/audita.txt
- 12ab/12b-C/cpdprg2
- 12ab/12b-C/fid
- 12ab/12b-C/format.temp
- 12ab/12b-C/pdata/
- 12ab/12b-C/pdata/1/
- 12ab/12b-C/pdata/1/outd
- 12ab/12b-C/pdata/1/proc
- 12ab/12b-C/pdata/1/procs
- 12ab/12b-C/pdata/1/title
- 12ab/12b-C/prosol_History
- 12ab/12b-C/pulseprogram
- 12ab/12b-C/pulseprogram.precomp
- 12ab/12b-C/scon2
- 12ab/12b-C/shimvalues
- 12ab/12b-C/specpar
- 12ab/12b-C/uxnmr.info
- 12ab/12b-C/uxnmr.par
- 12ab/12b-C/vtc_pid_settings
- 12ab/12b-H/
- 12ab/12b-H/acqu
- 12ab/12b-H/acqus
- 12ab/12b-H/adcInfo_TRX1.xml
- 12ab/12b-H/audita.txt
- 12ab/12b-H/fid
- 12ab/12b-H/format.temp
- 12ab/12b-H/pdata/
- 12ab/12b-H/pdata/1/
- 12ab/12b-H/pdata/1/outd
- 12ab/12b-H/pdata/1/proc
- 12ab/12b-H/pdata/1/procs
- 12ab/12b-H/pdata/1/title
- 12ab/12b-H/prosol_History
- 12ab/12b-H/pulseprogram
- 12ab/12b-H/pulseprogram.precomp
- 12ab/12b-H/scon2
- 12ab/12b-H/shimvalues
- 12ab/12b-H/specpar
- 12ab/12b-H/topshimreport
- 12ab/12b-H/uxnmr.info
- 12ab/12b-H/uxnmr.par
- 12ab/12b-H/vtc_pid_settings
- 12ac/12c-C/
- 12ac/12c-C/acqu
- 12ac/12c-C/acqus
- 12ac/12c-C/adcInfo_TRX2.xml
- 12ac/12c-C/audita.txt
- 12ac/12c-C/cpdprg2
- 12ac/12c-C/fid
- 12ac/12c-C/format.temp
- 12ac/12c-C/pdata/
- 12ac/12c-C/pdata/1/
- 12ac/12c-C/pdata/1/outd
- 12ac/12c-C/pdata/1/proc
- 12ac/12c-C/pdata/1/procs
- 12ac/12c-C/pdata/1/title
- 12ac/12c-C/prosol_History
- 12ac/12c-C/pulseprogram
- 12ac/12c-C/pulseprogram.precomp
- 12ac/12c-C/scon2
- 12ac/12c-C/shimvalues
- 12ac/12c-C/specpar
- 12ac/12c-C/uxnmr.info
- 12ac/12c-C/uxnmr.par
- 12ac/12c-C/vtc_pid_settings
- 12ac/12c-H/
- 12ac/12c-H/acqu
- 12ac/12c-H/acqus
- 12ac/12c-H/adcInfo_TRX1.xml
- 12ac/12c-H/audita.txt
- 12ac/12c-H/fid
- 12ac/12c-H/format.temp
- 12ac/12c-H/pdata/
- 12ac/12c-H/pdata/1/
- 12ac/12c-H/pdata/1/outd
- 12ac/12c-H/pdata/1/proc
- 12ac/12c-H/pdata/1/procs
- 12ac/12c-H/pdata/1/title
- 12ac/12c-H/prosol_History
- 12ac/12c-H/pulseprogram
- 12ac/12c-H/pulseprogram.precomp
- 12ac/12c-H/scon2
- 12ac/12c-H/shimvalues
- 12ac/12c-H/specpar
- 12ac/12c-H/topshimreport
- 12ac/12c-H/uxnmr.info
- 12ac/12c-H/uxnmr.par
- 12ac/12c-H/vtc_pid_settings
- 12ad/12d-C/
- 12ad/12d-C/acqu
- 12ad/12d-C/acqus
- 12ad/12d-C/adcInfo_TRX2.xml
- 12ad/12d-C/audita.txt
- 12ad/12d-C/cpdprg2
- 12ad/12d-C/fid
- 12ad/12d-C/format.temp
- 12ad/12d-C/pdata/
- 12ad/12d-C/pdata/1/
- 12ad/12d-C/pdata/1/outd
- 12ad/12d-C/pdata/1/proc
- 12ad/12d-C/pdata/1/procs
- 12ad/12d-C/pdata/1/title
- 12ad/12d-C/prosol_History
- 12ad/12d-C/pulseprogram
- 12ad/12d-C/pulseprogram.precomp
- 12ad/12d-C/scon2
- 12ad/12d-C/shimvalues
- 12ad/12d-C/specpar
- 12ad/12d-C/uxnmr.info
- 12ad/12d-C/uxnmr.par
- 12ad/12d-C/vtc_pid_settings
- 12ad/12d-H/
- 12ad/12d-H/acqu
- 12ad/12d-H/acqus
- 12ad/12d-H/adcInfo_TRX1.xml
- 12ad/12d-H/audita.txt
- 12ad/12d-H/fid
- 12ad/12d-H/format.temp
- 12ad/12d-H/pdata/
- 12ad/12d-H/pdata/1/
- 12ad/12d-H/pdata/1/outd
- 12ad/12d-H/pdata/1/proc
- 12ad/12d-H/pdata/1/procs
- 12ad/12d-H/pdata/1/title
- 12ad/12d-H/prosol_History
- 12ad/12d-H/pulseprogram
- 12ad/12d-H/pulseprogram.precomp
- 12ad/12d-H/scon2
- 12ad/12d-H/shimvalues
- 12ad/12d-H/specpar
- 12ad/12d-H/topshimreport
- 12ad/12d-H/uxnmr.info
- 12ad/12d-H/uxnmr.par
- 12ad/12d-H/vtc_pid_settings
- 12ae/12e-C/
- 12ae/12e-C/acqu
- 12ae/12e-C/acqus
- 12ae/12e-C/adcInfo_TRX3.xml
- 12ae/12e-C/audita.txt
- 12ae/12e-C/fid
- 12ae/12e-C/format.temp
- 12ae/12e-C/lists/
- 12ae/12e-C/lists/cpd/
- 12ae/12e-C/lists/cpd/waltz65
- 12ae/12e-C/lists/form/
- 12ae/12e-C/lists/form/plot_acqu.form
- 12ae/12e-C/lists/pp/
- 12ae/12e-C/lists/pp/Avance.incl
- 12ae/12e-C/lists/pp/Delay.incl
- 12ae/12e-C/lists/pp/zgpg30
- 12ae/12e-C/pdata/
- 12ae/12e-C/pdata/1/
- 12ae/12e-C/pdata/1/outd
- 12ae/12e-C/pdata/1/proc
- 12ae/12e-C/pdata/1/procs
- 12ae/12e-C/pdata/1/title
- 12ae/12e-C/prosol_History
- 12ae/12e-C/pulseprogram.precomp
- 12ae/12e-C/scon2
- 12ae/12e-C/shimvalues
- 12ae/12e-C/specpar
- 12ae/12e-C/uxnmr.info
- 12ae/12e-C/uxnmr.par
- 12ae/12e-C/vtc_pid_settings
- 12ae/12e-H/
- 12ae/12e-H/acqu
- 12ae/12e-H/acqus
- 12ae/12e-H/adcInfo_TRX1.xml
- 12ae/12e-H/audita.txt
- 12ae/12e-H/fid
- 12ae/12e-H/format.temp
- 12ae/12e-H/lists/
- 12ae/12e-H/lists/form/
- 12ae/12e-H/lists/form/plot_acqu.form
- 12ae/12e-H/lists/pp/
- 12ae/12e-H/lists/pp/Avance.incl
- 12ae/12e-H/lists/pp/zg30
- 12ae/12e-H/pdata/
- 12ae/12e-H/pdata/1/
- 12ae/12e-H/pdata/1/outd
- 12ae/12e-H/pdata/1/proc
- 12ae/12e-H/pdata/1/procs
- 12ae/12e-H/pdata/1/title
- 12ae/12e-H/prosol_History
- 12ae/12e-H/pulseprogram.precomp
- 12ae/12e-H/scon2
- 12ae/12e-H/shimvalues
- 12ae/12e-H/specpar
- 12ae/12e-H/topshimreport
- 12ae/12e-H/uxnmr.info
- 12ae/12e-H/uxnmr.par
[truncated: 5,189 more entries]
