# Supplementary material for: Synthesis of Benzopyran–Phenylpropanoid Hybrids via Matsuda–Heck-Arylation and Allylic Oxidation
Source: J Org Chem. 2024 Dec 7;89(24):18585–601. doi: 10.1021/acs.joc.4c02520 (PMC11667724; doi:10.1021/acs.joc.4c02520)
Supplement: Supplementary file 2 — jo4c02520_si_002.zip [file jo4c02520_si_002.zip › 11d/11d-C/adcInfo_TRX2.xml]

 <TRX channel="2">
	<summary>Optimal performance achieved</summary>
	<maxAdcModulation>
		<utcDate>05-08:44:38.813</utcDate>
		<adcModulationPercent>56</adcModulationPercent>
		<numScan>21</numScan>
		<numExp>0</numExp>
	</maxAdcModulation>
	<minAdcModulation>
		<utcDate>05-08:43:54.138</utcDate>
		<adcModulationPercent>50</adcModulationPercent>
		<numScan>8</numScan>
		<numExp>0</numExp>
	</minAdcModulation>
	<adcOverflow>no</adcOverflow>
</TRX>
