# Supplementary material for: Synthesis of Benzopyran–Phenylpropanoid Hybrids via Matsuda–Heck-Arylation and Allylic Oxidation
Source: J Org Chem. 2024 Dec 7;89(24):18585–601. doi: 10.1021/acs.joc.4c02520 (PMC11667724; doi:10.1021/acs.joc.4c02520)
Supplement: Supplementary file 2 — jo4c02520_si_002.zip [file jo4c02520_si_002.zip › 11d/11d-C/audita.txt]

##TITLE= Audit trail, TopSpin 4.4.0
##JCAMPDX= 5.01
##ORIGIN= Bruker BioSpin GmbH & Co. KG
##OWNER= root
$$ /root/.topspin-BladeEpu/local_acqu/NEO400_2024-0905_mak/11/audita.txt
##AUDIT TRAIL=  $$ (NUMBER, WHEN, WHO, WHERE, PROCESS, VERSION, WHAT)
(   1,<2024-09-05T08:43:12.232+0000>,<nmrsu>,<neo400>,<go4>,<TopSpin 4.4.0>,
      <acquisition in progress>)
$$ /opt/nmrdata/1_customer/data/mak/nmr/NEO400_2024-0905_mak/11/audita.txt
(   2,<2024-09-05T08:58:08.725+0000>,<nmrsu>,<neo400>,<go4>,<TopSpin 4.4.0>,
      <created by zg on 'Avance NEO 400 MHz' (neo400) by user 'nmrsu'
       on data set with UUID 'e2552228-6b62-11ef-abf8-00139538cb7c'
       started at 2024-09-05 08:43:12.232 +0000, POWCHK enabled, PULCHK disabled,
       completed at 2024-09-05 08:58:08.723 +0000
       configuration hash MD5:
       22 FE 78 0B A5 7C 91 D9 1E CA 14 78 61 79 0D 86
       double data hash MD5: 64K
       4F 61 05 7E 91 02 14 1D C3 9B DB 85 8A 7C 13 73>)
(   3,<2024-09-05T10:57:13.273+0200>,<nmrsu>,<neo400.localdomain>,<xwish3>,<TopSpin 4.4.0>,
      <ICON-NMR User ID: mak
       double data hash MD5: 64K
       4F 61 05 7E 91 02 14 1D C3 9B DB 85 8A 7C 13 73>)
##END=

$$ hash MD5
$$ C4 30 B4 03 E7 D0 60 6F B4 47 2D 95 5D 10 0A 58
