# Supplementary material for: Synthesis of Benzopyran–Phenylpropanoid Hybrids via Matsuda–Heck-Arylation and Allylic Oxidation
Source: J Org Chem. 2024 Dec 7;89(24):18585–601. doi: 10.1021/acs.joc.4c02520 (PMC11667724; doi:10.1021/acs.joc.4c02520)
Supplement: Supplementary file 2 — jo4c02520_si_002.zip [file jo4c02520_si_002.zip › 11d/11d-C/uxnmr.info]

CONFIGURATION INFORMATION
=========================

Path         : /opt/topspin/conf/instr/spect/uxnmr.info
Date         : Fri Jun 28 13:34:24 2024
Release      : TopSpin 4.4.0
Installed in : /opt/topspin
Host         : BladeEpu
OS           : CentOS Linux release 7.2.1511 (Core) 
SPECTR-OS    : Version 4.4.180.20240301
CPU          : Intel(R) Core(TM) i7-4700EQ CPU @ 2.40GHz (8 cores at 2061 MHz with Hyperthreading)
User         : root (root)
System       : Avance Neo 400 NMR spectrometer
1H-frequency : 400.18 MHz
Description  : Avance NEO 400 MHz
Bruker Order : 416991
Configured in: BladeEpu:/opt/topspin/conf/instr/spect

AQ-Rack:
- EPU/2: AV4 EPU/2 Embedded Processing Unit H153448F1/01295 ECL 01.04
- TRX 1200: AV4 TRANSCEIVER 1200 Z148391/04239 ECL 02.03
  Location: slot 1 in rack 1
  Connection: at IP 192.168.180.14 via PCIe #3
  Firmware Version: 20210312121750
  Devices: MTD at /dev/mtd2, DRX at /dev/bbu/drx3.5, RTD at /dev/bbu/rtd3.4
  Sequencer: FCube
  - FCube1
- TRX 1200: AV4 TRANSCEIVER 1200 Z148391/04240 ECL 02.03
  Location: slot 2 in rack 1
  Connection: at IP 192.168.180.18 via PCIe #4
  Firmware Version: 20210312121750
  Devices: MTD at /dev/mtd11, DRX at /dev/bbu/drx4.5, RTD at /dev/bbu/rtd4.4
  Sequencer: FCube
  - FCube2
- GTU: AV4 GT-CONTROLLER UNIT Z148393/01338 ECL 01.02
  Location: slot 6 in rack 1
  Connection: at IP 192.168.180.38 via PCIe #9
  Firmware Version: 20190906085855
  - Gradient resolution: 1.0 us
  Devices: MTD at /dev/mtd19, RTD at /dev/bbu/rtd9.4, GPROC at /dev/bbu/gproc9.7
  Sequencer: GCube, TCube
  - GCube1
  - TCube1
- PSM-A: AV4 PSM-A Z149510/01742 ECL 03.01
- HPPR/2 COVER2: HPPR/2 Cover2 Z124567/03378 ECL 00.05
  HPPR2: - HPPR/2 preamplifier connected via AqRack
      Type      : HPPR/2
      Controller: Cover/2
                  no LED display for tuning and matching
      Module  1 : HPLNA 1H19F (virtual 50 Ohm reference: 99.9%/0.0deg, reflection meter with CRP-Bias capability)
                  PN=Z103203, SN=01213 from 20191216
      Module  2 : 2H
                  PN=Z003471, SN=00706 from 20191212
      Module  3 : XBB19F 2HP
                  PN=Z106984, SN=00633 from 20191218
  
- HPLNA 1H19F: HPLNA 1H MODULE 400 Z103203/01213 ECL 06.04
- 2H: HPPR/2 2H MODULE 400 Z003471/00706 ECL 07.00
- XBB19F 2HP: HPPR/2 XBB19F 2HP MODULE 400 Z106984/00633 ECL 07.02
- RACK: AV4 AQS CHASSIS Z149500/01335 ECL 02.00
- FANTRAY: AV4 AQS FAN TRAY Z149501/01383 ECL 00.02
- PSM-48V: AV4 PSM-48V Z149850/02937 ECL 01.02
- PSM-D: AV4 PSM-D Z149520/01671 ECL 01.01
- REF 1200: AV4 REFERENCE 1200 Z148270/01468 ECL 02.02


Transmitters at the spectrometer subnet:
----------------------------------------
BLA-W144061-000687 W144061/000687 ECL 21:
- TCP/IP address = 192.168.99.12
- Firmware VS    = 20210223
- Amplifier      = AV4 BLABBH500/100 200-600: W144061/000687 ECL 21
- Controller     = BLA CONTROL BOARD 7: W133936/022209 ECL 21
LTRX Z109888/02918 ECL 04.01:
- TCP/IP address = 192.168.99.11
- Amplifier      = BSMS/2 LOCK TRANSCEIVER 400: Z109888/02918 ECL 04.01

BSMS: BSMS/2 functionality available
- TCP/IP address = 192.168.99.11
- ELCB firmware version = 20231219
- ELCB = BSMS/2 ELCB: Z100818/08307 ECL 07.02
- Backplane = AV4 BSMS CHASSIS: Z152144/01282 ECL 02.00
- Fan tray = AV4 BSMS FAN TRAY: Z152145/01274 ECL 00.02
- Power Supply = AV4 BSMS PSM-B POWER SUPPLY: Z150090/01259 ECL 00.03
- Power Supply 48V 1 = AV4 PSM-48V: Z149850/02936 ECL 01.02
- Variable Power Supply 1 = AV4 VARIABLE POWER SUPPLY BD DC: Z139305/01390 ECL 01.02
- Power Control = AV4 BSMS POWER CONTROL BOARD: Z150089/01360 ECL 01.00
- SLCB functionality: Available
- GAB Z-Gradient = AV4 GAB/2 GRADIENT AMPL BD: Z155150/01373 ECL 00.01
- GAB current limits = 0.0/X, 0.0/Y, 10.0/Z (in A)
- Shim System = BOSS3-SB
- SCB channels = 40
- SCB1 = BSMS/2 SCB20: Z102930/12800 ECL 05.00
- SCB2 = BSMS/2 SCB20: Z102930/12796 ECL 05.00
- Shim matrix file: 292722aa.dat
- Active shims: Z Z2 Z3 Z4 Z5 X XZ XZ2 (X2-Y2) XY Y YZ YZ2 (X2-Y2)Z2 XZ4 XZ3 Z6 (X2-Y2)Z YZ4 YZ3 XYZ2 XYZ X3Z X3 Y3Z Y3 Z7 Z8 XZ5 YZ5 (X2-Y2)Z3 (X2-Y2)Z4 (X2-Y2)Z5 XYZ3 XYZ4 XYZ5
- Magnet polarity: SN (Bruker), uses standard H0 polarity
- L-TRX = BSMS/2 LOCK TRANSCEIVER 400: Z109888/02918 ECL 04.01
- Lock: On L-TRX board, supports 2H
- VTU_SPB = BSMS/2 SPB SENSOR & PNEUMATIC BD: Z115191/05428 ECL 05.04
- VTU_VPSB1 = AV4 VARIABLE POWER SUPPLY BD DC: Z139305/01390 ECL 01.02
- VTC active channel 1 = BSMS/2 VTA TC-2T: Z119237/05512 ECL 01.00
- VTC accessory channel 1 = BCU I: Z117479/0949 ECL 01.09
- VTC accessory channel 2 = N2-LEVELSONDE 12/926/660 D315: Z122394/00000 ECL 00.00

VTU: in BSMS/2 connected to ethernet
- TCP/IP address = 192.168.99.11

Sample Changers at the spectrometer subnet:
-------------------------------------------------
Sample Changer 1: BACS2_H15000-01_1293
- TCP/IP address   = 192.168.98.2
- Protocol types   = SOAP

Line Distribution Units at the spectrometer subnet:
-------------------------------------------------
Line Distribution Unit 1: PDU1
- TCP/IP address   = 192.168.99.99

Magnet System: BZH 1547'40'70I07_D315-54-10425 Z169070/MSC10425 ECL I
- Magnet  : BZH 1547'400'70I
- Cryostat: D316'54-10425
- Polarity: SN (Bruker)


RF cable connections (detected)
--------------------------------------------------------------------
TRX1 NORM output -> input 2 of transmitter 1 (AV4 BLABBH500/100 200-600 W144061/000687 at TCP/IP 192.168.99.12)
TRX1 AUX  output -> input 1 of transmitter 2 (BSMS/2 LOCK TRANSCEIVER 400 Z109888/02918 at TCP/IP 192.168.99.11)
TRX2 NORM output -> input 1 of transmitter 1 (AV4 BLABBH500/100 200-600 W144061/000687 at TCP/IP 192.168.99.12)
TRX2 AUX  output -> open

Blanking cable connections (detected)
--------------------------------------------------------------------
transmitter 1 = AV4 BLABBH500/100 200-600 W144061/000687 at TCP/IP 192.168.99.12:
- amplifier B-500W uses blanking 2
- amplifier 1H-100W uses blanking 1

transmitter 2 = BSMS/2 LOCK TRANSCEIVER 400 Z109888/02918 at TCP/IP 192.168.99.11:
- amplifier 2H-5W uses blanking 9


Preamplifier connections (detected)
--------------------------------------------------------------------
Tune-TRX1 -> HPLNA 1H19F -> REC1
Tune-TRX1 -> 2H          -> REC1
Tune-TRX2 -> XBB19F 2HP  -> REC2
