# Supplementary material for: Synthesis of Benzopyran–Phenylpropanoid Hybrids via Matsuda–Heck-Arylation and Allylic Oxidation
Source: J Org Chem. 2024 Dec 7;89(24):18585–601. doi: 10.1021/acs.joc.4c02520 (PMC11667724; doi:10.1021/acs.joc.4c02520)
Supplement: Supplementary file 2 — jo4c02520_si_002.zip [file jo4c02520_si_002.zip › 11d/11d-H/audita.txt]

##TITLE= Audit trail, TopSpin 4.4.0
##JCAMPDX= 5.01
##ORIGIN= Bruker BioSpin GmbH & Co. KG
##OWNER= root
$$ /root/.topspin-BladeEpu/local_acqu/NEO400_2024-0905_mak/10/audita.txt
##AUDIT TRAIL=  $$ (NUMBER, WHEN, WHO, WHERE, PROCESS, VERSION, WHAT)
(   1,<2024-09-05T08:40:53.150+0000>,<nmrsu>,<neo400>,<go4>,<TopSpin 4.4.0>,
      <acquisition in progress>)
$$ /opt/nmrdata/1_customer/data/mak/nmr/NEO400_2024-0905_mak/10/audita.txt
(   2,<2024-09-05T08:42:27.431+0000>,<nmrsu>,<neo400>,<go4>,<TopSpin 4.4.0>,
      <created by zg on 'Avance NEO 400 MHz' (neo400) by user 'nmrsu'
       on data set with UUID '8f7476a8-6b62-11ef-9ea7-00139538cb7c'
       started at 2024-09-05 08:40:53.150 +0000, POWCHK enabled, PULCHK disabled,
       completed at 2024-09-05 08:42:27.428 +0000
       configuration hash MD5:
       22 FE 78 0B A5 7C 91 D9 1E CA 14 78 61 79 0D 86
       double data hash MD5: 64K
       94 BF B0 01 08 B9 96 F8 B9 3A 17 CC 0B B0 7D 05>)
(   3,<2024-09-05T10:41:32.041+0200>,<nmrsu>,<neo400.localdomain>,<xwish3>,<TopSpin 4.4.0>,
      <ICON-NMR User ID: mak
       double data hash MD5: 64K
       94 BF B0 01 08 B9 96 F8 B9 3A 17 CC 0B B0 7D 05>)
##END=

$$ hash MD5
$$ 62 09 51 F0 92 A6 F8 33 11 D5 09 4A D3 56 B2 69
