# Supplementary material for: Synthesis of Benzopyran–Phenylpropanoid Hybrids via Matsuda–Heck-Arylation and Allylic Oxidation
Source: J Org Chem. 2024 Dec 7;89(24):18585–601. doi: 10.1021/acs.joc.4c02520 (PMC11667724; doi:10.1021/acs.joc.4c02520)
Supplement: Supplementary file 2 — jo4c02520_si_002.zip [file jo4c02520_si_002.zip › 11d/11d-H/shimvalues]

# Thu Sep  5 08:42:26 2024
#$$PROBEIDENTIFIER=Z116098_0892
#$$PROBENAME=PA BBO 400S1 BBF-H-D-05 Z SP
#$$MAGNETID=BZH 1547'400'70I
#$$CRYOSTATID=D316'54-10425
#$$SHIMID=292722
#
# Active Shim Gradients
#
Z           		-2987           
Z2          		3600            
Z3          		-107            
Z4          		-1266           
Z5          		248             
Z6          		124             
Z7          		-609            
Z8          		8204            
X           		-1277           
XZ          		-2555           
XZ2         		1116            
XZ3         		2253            
XZ4         		-942            
XZ5         		5176            
Y           		6800            
YZ          		-2773           
YZ2         		-3448           
YZ3         		-1809           
YZ4         		-417            
YZ5         		-1669           
XY          		1776            
XYZ         		-1274           
XYZ2        		2541            
XYZ3        		-1662           
XYZ4        		1283            
XYZ5        		-12             
(X2-Y2)     		-1830           
(X2-Y2)Z    		-2579           
(X2-Y2)Z2   		-115            
(X2-Y2)Z3   		1197            
(X2-Y2)Z4   		-2572           
(X2-Y2)Z5   		592             
X3          		10935           
X3Z         		378             
Y3          		715             
Y3Z         		519             
#
# Lock Parameter
#
FIELD		8027.535
LOCKPHASE		 328.300
LOCKPOWER		 -30.000
LOCKGAIN		 132.651
LOCKDC		 -75.000
LOCKSHIFT		   7.240
LOOPGAIN		 -12.000
LOOPTIME		   0.400
LOOPFILTER		 100.000
#
IEEE64_VERSION_CODE 1
#
# Shim currents 
#
SHIM_SETTING [ 1]    -1525.56405811
SHIM_SETTING [ 2]     -512.35303593
SHIM_SETTING [ 3]      290.89448183
SHIM_SETTING [ 4]     8963.40698509
SHIM_SETTING [ 5]    -3996.21935130
SHIM_SETTING [ 6]    -4249.58461304
SHIM_SETTING [ 7]     7647.59619491
SHIM_SETTING [ 8]     8469.51390384
SHIM_SETTING [ 9]      952.99243140
SHIM_SETTING [10]      905.62705934
SHIM_SETTING [11]        0.00000000
SHIM_SETTING [12]      195.78800000
SHIM_SETTING [13]     1234.22300000
SHIM_SETTING [14]     5119.91005494
SHIM_SETTING [15]      668.47954242
SHIM_SETTING [16]    -1888.64009550
SHIM_SETTING [17]    -3377.15956052
SHIM_SETTING [18]     1265.38976582
SHIM_SETTING [19]     4646.85659538
SHIM_SETTING [20]    -7984.32915427
SHIM_SETTING [21]    -4013.25310600
SHIM_SETTING [22]     -971.66939176
SHIM_SETTING [23]    -1550.46184520
SHIM_SETTING [24]     3203.46474548
SHIM_SETTING [25]    -1325.10647604
SHIM_SETTING [26]    -3749.93406341
SHIM_SETTING [27]     5486.61213050
SHIM_SETTING [28]    -2548.48618912
SHIM_SETTING [29]    -1002.01859626
SHIM_SETTING [30]     2915.76388490
SHIM_SETTING [31]     9551.49463734
SHIM_SETTING [32]     7427.61629602
SHIM_SETTING [33]     1778.96386826
SHIM_SETTING [34]     6790.48851121
SHIM_SETTING [35]    -1218.28488171
SHIM_SETTING [36]    -1516.17622660
SHIM_SETTING [37]     7384.41842205
SHIM_SETTING [38]      506.66785382
SHIM_SETTING [39]     9335.18802136
SHIM_SETTING [40]        0.00000000
