# Supplementary material for: Synthesis of Benzopyran–Phenylpropanoid Hybrids via Matsuda–Heck-Arylation and Allylic Oxidation
Source: J Org Chem. 2024 Dec 7;89(24):18585–601. doi: 10.1021/acs.joc.4c02520 (PMC11667724; doi:10.1021/acs.joc.4c02520)
Supplement: Supplementary file 2 — jo4c02520_si_002.zip [file jo4c02520_si_002.zip › 11d/11d-H/topshimreport]

New TopShim run:

version = topshim 4.4.0
date = 2024-09-05
time = 10:38:05.799
command = topshim 

FINE SHIMMING

Parameters:

probe = Z116098_0892
solvent = CDCl3
shim nucleus = 2H
nucleus optimised for = 1H
o1p (from lock) = 7.24 ppm

Results:


1D Shimming:
Iteration 1: FWHM Before= 0.4 Hz, Target= 0.5 Hz, After= 0.9 Hz
Iteration 2: FWHM Before= 0.9 Hz, Target= 0.5 Hz, After= 0.6 Hz
Iteration 3: FWHM Before= 0.6 Hz, Target= 0.5 Hz, After= 0.8 Hz
Iteration 4: FWHM Before= 0.8 Hz, Target= 0.6 Hz, After= 0.5 Hz
Shim succeeded

Lineshape quality factor (1D spectrum, spinning) = 0.725

shim changes: 
Z	-75
Z2	-24
Z3	-1
Z4	-116
Z5	-72

duration = 1 min 33 sec
completed successfully
finished Thu Sep  5 10:39:38 2024


========================================================================
