# Supplementary material for: Synthesis of Benzopyran–Phenylpropanoid Hybrids via Matsuda–Heck-Arylation and Allylic Oxidation
Source: J Org Chem. 2024 Dec 7;89(24):18585–601. doi: 10.1021/acs.joc.4c02520 (PMC11667724; doi:10.1021/acs.joc.4c02520)
Supplement: Supplementary file 2 — jo4c02520_si_002.zip [file jo4c02520_si_002.zip › 12aa/12a-H/pdata/1/outd]

##TITLE= Parameter file, TopSpin 4.1.3
##JCAMPDX= 5.0
##DATATYPE= Parameter Values
##NPOINTS= 1	$$ modification sequence number
##ORIGIN= Bruker BioSpin GmbH
##OWNER= nmrsu
$$ 2023-02-10 07:15:35.409 +0100  nmrsu@neo400.localdomain
$$ /opt/nmrdata/1_customer/data/mak/nmr/NEO400_2023-0210_mak/10/pdata/1/outd
$$ process /opt/topspin4.1.3/prog/mod/xwish3
##$CURPLOT= <>
##$CURPRIN= <$>
##$DFORMAT= <normdp>
##$LAYOUT= <+/1D_H.xwp>
##$LFORMAT= <normlp>
##$PFORMAT= <normpl>
##END=
