# Supplementary material for: Synthesis of Benzopyran–Phenylpropanoid Hybrids via Matsuda–Heck-Arylation and Allylic Oxidation
Source: J Org Chem. 2024 Dec 7;89(24):18585–601. doi: 10.1021/acs.joc.4c02520 (PMC11667724; doi:10.1021/acs.joc.4c02520)
Supplement: Supplementary file 2 — jo4c02520_si_002.zip [file jo4c02520_si_002.zip › 12aa/12a-H/topshimreport]

New TopShim run:

version = topshim 2.1.0
date = 2023-02-10
time = 07:16:51.400
command = topshim 

FINE SHIMMING

Parameters:

probe = Z116098_0892
solvent = CDCl3
shim nucleus = 2H
nucleus optimised for = 1H
o1p (from lock) = 7.24 ppm

Results:


1D Shimming:
Iteration 1: FWHM Before= 0.6 Hz, Target= 0.3 Hz, After= 0.7 Hz
Iteration 2: FWHM Before= 0.7 Hz, Target= 0.4 Hz, After= 0.5 Hz
Iteration 3: FWHM Before= 0.5 Hz, Target= 0.4 Hz, After= 0.5 Hz
Iteration 4: FWHM Before= 0.5 Hz, Target= 0.4 Hz, After= 0.6 Hz
Iteration 5: FWHM Before= 0.6 Hz, Target= 0.4 Hz, After= 0.7 Hz
Iteration 6: FWHM Before= 0.7 Hz, Target= 0.4 Hz, After= 0.6 Hz
Iteration 7: FWHM Before= 0.6 Hz, Target= 0.4 Hz, After= 0.5 Hz
Slow convergence detected. Shimming was aborted.
Using the best result as the final shim state.

Lineshape quality factor (1D spectrum, non-spinning) = 0.565

shim changes: 
Z	-114
Z2	-11
Z3	-48
Z4	+102
Z5	+140
Z6	-281
Z7	-2169
Z8	+1895

duration = 1 min 59 sec
completed successfully
finished Fri Feb 10 07:18:48 2023


========================================================================
