# Supplementary material for: Synthesis of Benzopyran–Phenylpropanoid Hybrids via Matsuda–Heck-Arylation and Allylic Oxidation
Source: J Org Chem. 2024 Dec 7;89(24):18585–601. doi: 10.1021/acs.joc.4c02520 (PMC11667724; doi:10.1021/acs.joc.4c02520)
Supplement: Supplementary file 2 — jo4c02520_si_002.zip [file jo4c02520_si_002.zip › 12ab/12b-H/topshimreport]

New TopShim run:

version = topshim 2.1.0
date = 2023-03-09
time = 08:41:11.873
command = topshim 

FINE SHIMMING

Parameters:

probe = Z116098_0892
solvent = CDCl3
shim nucleus = 2H
nucleus optimised for = 1H
o1p (from lock) = 7.24 ppm

Results:


1D Shimming:
Iteration 1: FWHM Before= 2.2 Hz, Target= 0.3 Hz, After= 0.2 Hz
Iteration 2: FWHM Before= 0.2 Hz, Target= 0.4 Hz
Shim succeeded

Lineshape quality factor (1D spectrum, non-spinning) = 0.485

shim changes: 
Z	+123
Z2	-20
Z3	+105
Z4	+110
Z5	-103

duration = 45 sec
completed successfully
finished Thu Mar  9 08:41:55 2023


========================================================================
