# Supplementary material for: Synthesis of Benzopyran–Phenylpropanoid Hybrids via Matsuda–Heck-Arylation and Allylic Oxidation
Source: J Org Chem. 2024 Dec 7;89(24):18585–601. doi: 10.1021/acs.joc.4c02520 (PMC11667724; doi:10.1021/acs.joc.4c02520)
Supplement: Supplementary file 2 — jo4c02520_si_002.zip [file jo4c02520_si_002.zip › 12ac/12c-C/audita.txt]

##TITLE= Audit trail, TopSpin 4.1.3
##JCAMPDX= 5.01
##ORIGIN= Bruker BioSpin GmbH
##OWNER= root
$$ /root/.topspin-BladeEpu/local_acqu/NEO400_2023-0315_mak/21/audita.txt
##AUDIT TRAIL=  $$ (NUMBER, WHEN, WHO, WHERE, PROCESS, VERSION, WHAT)
(   1,<2023-03-15 07:58:57.950 +0000>,<nmrsu>,<neo400>,<go4>,<TopSpin 4.1.3>,
      <acquisition in progress>)
$$ /opt/nmrdata/1_customer/data/mak/nmr/NEO400_2023-0315_mak/21/audita.txt
(   2,<2023-03-15 08:13:55.199 +0000>,<nmrsu>,<neo400>,<go4>,<TopSpin 4.1.3>,
      <created by zg on 'Avance NEO 400 MHz' (neo400) by user 'nmrsu'
       on data set with UUID '3d4a2b48-c307-11ed-b8e5-00139538cb7c'
       started at 2023-03-15 07:58:57.961 +0000, POWCHK enabled, PULCHK disabled,
       completed at 2023-03-15 08:13:55.196 +0000
       configuration hash MD5:
       97 D1 B6 DA F2 90 43 41 6B 2F 00 E4 93 E4 74 C9
       double data hash MD5: 64K
       4E DD 00 03 1C 40 0D 9C 6E 12 E1 BF A2 31 70 70>)
(   3,<2023-03-15 09:10:01.671 +0100>,<nmrsu>,<neo400.localdomain>,<xwish3>,<TopSpin 4.1.3>,
      <ICON-NMR User ID: mak
       double data hash MD5: 64K
       4E DD 00 03 1C 40 0D 9C 6E 12 E1 BF A2 31 70 70>)
##END=

$$ hash MD5
$$ B2 F5 E2 8F 19 A2 30 03 BA BF 09 D9 5F B3 34 74
