# Supplementary material for: Synthesis of Benzopyran–Phenylpropanoid Hybrids via Matsuda–Heck-Arylation and Allylic Oxidation
Source: J Org Chem. 2024 Dec 7;89(24):18585–601. doi: 10.1021/acs.joc.4c02520 (PMC11667724; doi:10.1021/acs.joc.4c02520)
Supplement: Supplementary file 2 — jo4c02520_si_002.zip [file jo4c02520_si_002.zip › 12ac/12c-H/shimvalues]

# Wed Mar 15 07:58:18 2023
#$$PROBEIDENTIFIER=Z116098_0892
#$$PROBENAME=PA BBO 400S1 BBF-H-D-05 Z SP
#$$SHIMID=292722
#
# Active Shim Gradients
#
Z           		-3110           
Z2          		3558            
Z3          		-106            
Z4          		-866            
Z5          		273             
Z6          		-968            
Z7          		-535            
Z8          		9191            
X           		-1257           
XZ          		-2559           
XZ2         		1147            
XZ3         		2047            
XZ4         		-1081           
XZ5         		7294            
Y           		6835            
YZ          		-2825           
YZ2         		-3461           
YZ3         		-1672           
YZ4         		-248            
YZ5         		-2677           
XY          		1824            
XYZ         		-1313           
XYZ2        		2569            
XYZ3        		-1652           
XYZ4        		1229            
XYZ5        		22              
(X2-Y2)     		-1882           
(X2-Y2)Z    		-2468           
(X2-Y2)Z2   		137             
(X2-Y2)Z3   		954             
(X2-Y2)Z4   		-3372           
(X2-Y2)Z5   		1898            
X3          		11332           
X3Z         		401             
Y3          		775             
Y3Z         		389             
#
# Lock Parameter
#
FIELD		7985.227
LOCKPHASE		 328.300
LOCKPOWER		 -30.000
LOCKGAIN		 131.112
LOCKDC		 -75.000
LOCKSHIFT		   7.240
LOOPGAIN		 -12.000
LOOPTIME		   0.400
LOOPFILTER		 100.000
#
IEEE64_VERSION_CODE 1
#
# Shim currents 
#
SHIM_SETTING [ 1]    -1575.31686674
SHIM_SETTING [ 2]     -733.11817196
SHIM_SETTING [ 3]      263.26640945
SHIM_SETTING [ 4]    10731.02548634
SHIM_SETTING [ 5]    -4552.53768105
SHIM_SETTING [ 6]    -4816.86527130
SHIM_SETTING [ 7]     7951.32806212
SHIM_SETTING [ 8]     8584.00011756
SHIM_SETTING [ 9]      823.04253925
SHIM_SETTING [10]      714.63777141
SHIM_SETTING [11]        0.00000000
SHIM_SETTING [12]      386.10400000
SHIM_SETTING [13]     1163.34300000
SHIM_SETTING [14]     5301.70300125
SHIM_SETTING [15]     1177.58200723
SHIM_SETTING [16]    -2469.04900802
SHIM_SETTING [17]    -2560.94400437
SHIM_SETTING [18]      726.06700100
SHIM_SETTING [19]     6511.80500294
SHIM_SETTING [20]   -10063.31700233
SHIM_SETTING [21]    -3849.34100011
SHIM_SETTING [22]    -1442.47000138
SHIM_SETTING [23]     -316.70999874
SHIM_SETTING [24]     3098.12799834
SHIM_SETTING [25]     -898.42899973
SHIM_SETTING [26]    -5500.52999886
SHIM_SETTING [27]     5690.58900134
SHIM_SETTING [28]    -2705.17700623
SHIM_SETTING [29]     -994.43199834
SHIM_SETTING [30]     2853.13199994
SHIM_SETTING [31]     9039.72700551
SHIM_SETTING [32]     7826.27800428
SHIM_SETTING [33]     1792.96399990
SHIM_SETTING [34]     6846.31100176
SHIM_SETTING [35]    -1159.41699986
SHIM_SETTING [36]    -1413.43100144
SHIM_SETTING [37]     8454.94200033
SHIM_SETTING [38]     -263.19599901
SHIM_SETTING [39]     9596.86900353
SHIM_SETTING [40]        0.00000000
