# Supplementary material for: Synthesis of Benzopyran–Phenylpropanoid Hybrids via Matsuda–Heck-Arylation and Allylic Oxidation
Source: J Org Chem. 2024 Dec 7;89(24):18585–601. doi: 10.1021/acs.joc.4c02520 (PMC11667724; doi:10.1021/acs.joc.4c02520)
Supplement: Supplementary file 2 — jo4c02520_si_002.zip [file jo4c02520_si_002.zip › 12ac/12c-H/topshimreport]

New TopShim run:

version = topshim 2.1.0
date = 2023-03-15
time = 08:50:51.043
command = topshim 

FINE SHIMMING

Parameters:

probe = Z116098_0892
solvent = CDCl3
shim nucleus = 2H
nucleus optimised for = 1H
o1p (from lock) = 7.24 ppm

Results:


1D Shimming:
Iteration 1: FWHM Before= 2.1 Hz, Target= 0.5 Hz, After= 0.5 Hz
Iteration 2: FWHM Before= 0.5 Hz, Target= 0.6 Hz, After= 0.8 Hz
Iteration 3: FWHM Before= 0.8 Hz, Target= 0.4 Hz, After= 0.8 Hz
Iteration 4: FWHM Before= 0.8 Hz, Target= 0.3 Hz, After= 0.7 Hz
Iteration 5: FWHM Before= 0.7 Hz, Target= 0.4 Hz, After= 0.3 Hz
Shim succeeded

Lineshape quality factor (1D spectrum, spinning) = 0.514

shim changes: 
Z	-53
Z2	-21
Z3	-41
Z4	+23
Z5	+241
Z6	-285
Z7	-2142
Z8	+1720

duration = 1 min 40 sec
completed successfully
finished Wed Mar 15 08:52:29 2023


========================================================================
