# Supplementary material for: Synthesis of Benzopyran–Phenylpropanoid Hybrids via Matsuda–Heck-Arylation and Allylic Oxidation
Source: J Org Chem. 2024 Dec 7;89(24):18585–601. doi: 10.1021/acs.joc.4c02520 (PMC11667724; doi:10.1021/acs.joc.4c02520)
Supplement: Supplementary file 2 — jo4c02520_si_002.zip [file jo4c02520_si_002.zip › 12ad/12d-H/audita.txt]

##TITLE= Audit trail, TopSpin 4.1.3
##JCAMPDX= 5.01
##ORIGIN= Bruker BioSpin GmbH
##OWNER= root
$$ /root/.topspin-BladeEpu/local_acqu/NEO400_2023-0117_mak/30/audita.txt
##AUDIT TRAIL=  $$ (NUMBER, WHEN, WHO, WHERE, PROCESS, VERSION, WHAT)
(   1,<2023-01-17 08:19:23.627 +0000>,<nmrsu>,<neo400>,<go4>,<TopSpin 4.1.3>,
      <acquisition in progress>)
$$ /opt/nmrdata/1_customer/data/mak/nmr/NEO400_2023-0117_mak/30/audita.txt
(   2,<2023-01-17 08:20:59.062 +0000>,<nmrsu>,<neo400>,<go4>,<TopSpin 4.1.3>,
      <created by zg on 'Avance NEO 400 MHz' (neo400) by user 'nmrsu'
       on data set with UUID 'a64fbb16-963f-11ed-ad27-00139538cb7c'
       started at 2023-01-17 08:19:23.639 +0000, POWCHK enabled, PULCHK disabled,
       completed at 2023-01-17 08:20:59.061 +0000
       configuration hash MD5:
       97 D1 B6 DA F2 90 43 41 6B 2F 00 E4 93 E4 74 C9
       double data hash MD5: 64K
       18 6F 6B CE DF D7 EB 07 BC 39 30 25 BB 90 8E 17>)
(   3,<2023-01-17 09:20:32.247 +0100>,<nmrsu>,<neo400.localdomain>,<xwish3>,<TopSpin 4.1.3>,
      <ICON-NMR User ID: mak
       double data hash MD5: 64K
       18 6F 6B CE DF D7 EB 07 BC 39 30 25 BB 90 8E 17>)
##END=

$$ hash MD5
$$ 67 80 74 E8 F3 8C 56 AC 2E 0C 37 5F 25 A0 3D C1
