# Supplementary material for: Synthesis of Benzopyran–Phenylpropanoid Hybrids via Matsuda–Heck-Arylation and Allylic Oxidation
Source: J Org Chem. 2024 Dec 7;89(24):18585–601. doi: 10.1021/acs.joc.4c02520 (PMC11667724; doi:10.1021/acs.joc.4c02520)
Supplement: Supplementary file 2 — jo4c02520_si_002.zip [file jo4c02520_si_002.zip › 12ad/12d-H/specpar]

##TITLE= Parameter file, TopSpin 4.1.3
##JCAMPDX= 5.0
##DATATYPE= Parameter Values
##NPOINTS= 3	$$ modification sequence number
##ORIGIN= Bruker BioSpin GmbH
##OWNER= nmrsu
$$ 2023-01-17 09:18:56.569 +0100  nmrsu@neo400.localdomain
$$ /opt/nmrdata/1_customer/data/mak/nmr/NEO400_2023-0117_mak/30//specpar
$$ process /opt/topspin4.1.3/prog/mod/acqdataserver
##$ANCIEN= (0..7)
0 0 0 0 0 0 0 0
##$BF1= 100.13
##$BF2= 100.13
##$BF3= 100.13
##$DEC= 1
##$DECB= 1
##$DEF19F= yes
##$DEFRSEL= yes
##$HPMOD= (0..32)
0 0 0 0 0 0 0 0 0 0 0 0 0 0 0 0 0 0 0 0 0 0 0 0 0 0 0 0 0 0 0 0 0
##$HPPRECH= (0..32)
-1 -1 -1 -1 -1 -1 -1 -1 -1 -1 -1 -1 -1 -1 -1 -1 -1 -1 -1 -1 -1 -1 -1 -1
-1 -1 -1 -1 -1 -1 -1 -1 -1
##$HPSELECT= yes
##$LOCSW19F= -1
##$LOCSW2H= -1
##$NUC1= 10
##$NUC2= 0
##$NUC3= 0
##$NUC4= 0
##$NUC5= 0
##$NUC6= 0
##$NUC7= 0
##$NUC8= 0
##$NUCARR= (0..123)
400.18 400.18 61.430066536 426.847891153 304.853026157 58.890832955 155.525142835
56.232545263 42.993970584 128.393647153 100.625341036 28.918275371 40.549887242
54.250229623 376.54541322 31.591393733 105.85521342 24.497558943 104.274338346
79.504508937 161.995833336 30.7178168 39.209272236 32.637580305 18.673891471
23.218515632 10.249830349 26.932230052 97.210713145 22.560283561 22.566298267
39.899182556 105.259137306 22.620158493 99.201492592 12.95694 94.951004733
35.760288892 106.109619851 113.665898647 25.038474245 96.048618437 122.041710067
13.959538967 68.521276705 76.320380723 20.8802799 100.261017164 108.074683732
15.39732568 38.637150897 130.940712817 17.34308888 19.609612356 37.201925336
97.948737106 26.079434467 26.626756651 90.073818987 18.428893272 20.654766464
12.751523605 18.31263698 16.198562074 18.622508359 84.900107864 88.812647715
87.502378359 87.689958732 130.933889748 142.593174066 149.229651138 95.765383039
51.860194591 104.726073536 126.255865584 80.065957475 111.290802335 32.990523058
52.488177056 39.755710023 44.47171527 52.80094974 56.527990154 122.535116
21.80981 13.446048 16.687506 13.766192 99.484748 43.939764 12.285526 16.127254
96.203272 13.766192 19.288676 85.398412 11.525184 33.174922 70.028722751
19.2926778 45.6365272 32.5386358 16.0352126 10.0725306 47.97998128 16.673047497
90.13894428 91.04735288 9.133432196 31.07557772 6.8750924 7.4873678 86.025830211
6.9191122 71.67552748 26.458232849 228.59562176 230.839182908 83.720053078
64.306076718 7.36891452 14.526534 100
##$NUCOFFS= (0..127)
<13C> <1H> <2H> <31P> <14N> <17O> <29Si> <15N> <10B> <11B> <> <> <> <>
<> <> <> <> <> <> <> <> <> <> <> <> <> <> <> <> <> <> <> <> <> <> <> <>
<> <> <> <> <> <> <> <> <> <> <> <> <> <> <> <> <> <> <> <> <> <> <> <>
<> <> <> <> <> <> <> <> <> <> <> <> <> <> <> <> <> <> <> <> <> <> <> <>
<> <> <> <> <> <> <> <> <> <> <> <> <> <> <> <> <> <> <> <> <> <> <> <>
<> <> <> <> <> <> <> <> <> <> <> <> <> <> <> <> <> <>
##$OBS= 1
##$OFFS= (0..127)
0 0 0 0 0 0 0 0 0 0 0 0 0 0 0 0 0 0 0 0 0 0 0 0 0 0 0 0 0 0 0 0 0 0 0 0
0 0 0 0 0 0 0 0 0 0 0 0 0 0 0 0 0 0 0 0 0 0 0 0 0 0 0 0 0 0 0 0 0 0 0 0
0 0 0 0 0 0 0 0 0 0 0 0 0 0 0 0 0 0 0 0 0 0 0 0 0 0 0 0 0 0 0 0 0 0 0 0
0 0 0 0 0 0 0 0 0 0 0 0 0 0 0 0 0 0 0 0
##$OFFSF= (0..7)
0 0 0 0 0 0 0 0
##$OFFSH= (0..7)
0 0 0 0 0 0 0 0
##$OFFSX= (0..7)
0 0 0 0 0 0 0 0
##$OFFSXAS= (0..7)
0 0 0 0 0 0 0 0
##$OFSF1= 0
##$OFSF2= 0
##$OFSH1= 0
##$OFSH2= 0
##$OFSH3= 0
##$OFSX1= 0
##$OFSX2= 0
##$OFSY= 0
##$PACOIL= (0..32)
0 0 0 0 0 0 0 0 0 0 0 0 0 0 0 0 0 0 0 0 0 0 0 0 0 0 0 0 0 0 0 0 0
##$PRECHAN= (0..32)
-1 2 -1 0 1 -1 -1 -1 -1 -1 -1 -1 -1 -1 -1 -1 -1 -1 -1 -1 -1 -1 -1 -1 -1
-1 -1 -1 -1 -1 -1 -1 -1
##$RECPRE= (0..25)
-1 0 2 -1 -1 -1 -1 -1 -1 -1 -1 -1 -1 -1 -1 -1 -1 -1 -1 -1 -1 -1 -1 -1 -1
-1
##$RECPRFX= (0..32)
1 0 1 0 0 0 0 0 0 0 0 0 0 0 0 0 0 0 0 0 0 0 0 0 0 0 0 0 0 0 0 0 0
##$RECSEL= (0..24)
0 1 2 3 4 5 6 7 8 9 10 11 12 13 14 15 16 17 18 19 20 21 22 23 24
##$SELREC= (0..24)
0 0 0 0 0 0 0 0 0 0 0 0 0 0 0 0 0 0 0 0 0 0 0 0 0
##$SFO1= 100.625341
##$SFO2= 400.18
##$SFO3= 400.18
##$SFO4= 400.18
##$SFO5= 400.181881
##$SFO6= 400.181881
##$SFO7= 400.181881
##$SFO8= 400.181881
##$TY= (0..123)
0 0 0 0 0 0 0 0 0 0 0 0 0 0 0 0 0 0 0 0 0 0 0 0 0 0 0 0 0 0 0 0 0 0 0 0
0 0 0 0 0 0 0 0 0 0 0 0 0 0 0 0 0 0 0 0 0 0 0 0 0 0 0 0 0 0 0 0 0 0 0 0
0 0 0 0 0 0 0 0 0 0 0 0 0 0 0 0 0 0 0 0 0 0 0 0 0 0 0 0 0 0 0 0 0 0 0 0
0 0 0 0 0 0 0 0 0 0 0 0 0 0 0 0
##END=
