# Supplementary material for: Synthesis of Benzopyran–Phenylpropanoid Hybrids via Matsuda–Heck-Arylation and Allylic Oxidation
Source: J Org Chem. 2024 Dec 7;89(24):18585–601. doi: 10.1021/acs.joc.4c02520 (PMC11667724; doi:10.1021/acs.joc.4c02520)
Supplement: Supplementary file 2 — jo4c02520_si_002.zip [file jo4c02520_si_002.zip › 12ad/12d-H/topshimreport]

New TopShim run:

version = topshim 2.1.0
date = 2023-01-17
time = 09:16:40.239
command = topshim 

FINE SHIMMING

Parameters:

probe = Z116098_0892
solvent = CDCl3
shim nucleus = 2H
nucleus optimised for = 1H
o1p (from lock) = 7.24 ppm

Results:


1D Shimming:
Iteration 1: FWHM Before= 2.4 Hz, Target= 0.3 Hz, After= 0.7 Hz
Iteration 2: FWHM Before= 0.7 Hz, Target= 0.4 Hz, After= 0.7 Hz
Iteration 3: FWHM Before= 0.7 Hz, Target= 0.4 Hz, After= 0.6 Hz
Iteration 4: FWHM Before= 0.6 Hz, Target= 0.3 Hz, After= 0.7 Hz
Iteration 5: FWHM Before= 0.7 Hz, Target= 0.6 Hz, After= 0.7 Hz
Iteration 6: FWHM Before= 0.7 Hz, Target= 0.5 Hz, After= 0.7 Hz
Iteration 7: FWHM Before= 0.7 Hz, Target= 0.5 Hz, After= 0.7 Hz
Iteration 8: FWHM Before= 0.7 Hz, Target= 0.4 Hz, After= 0.4 Hz
Slow convergence detected. Shimming was aborted.
Using the best result as the final shim state.

Lineshape quality factor (1D spectrum, non-spinning) = 0.678

shim changes: 
Z	-31
Z2	-1
Z3	-5
Z4	+343
Z5	+87
Z6	-961
Z7	-1291
Z8	+3078

duration = 2 min 0 sec
completed successfully
finished Tue Jan 17 09:18:38 2023


========================================================================
