# Supplementary material for: Synthesis of Benzopyran–Phenylpropanoid Hybrids via Matsuda–Heck-Arylation and Allylic Oxidation
Source: J Org Chem. 2024 Dec 7;89(24):18585–601. doi: 10.1021/acs.joc.4c02520 (PMC11667724; doi:10.1021/acs.joc.4c02520)
Supplement: Supplementary file 2 — jo4c02520_si_002.zip [file jo4c02520_si_002.zip › 12ae/12e-C/audita.txt]

##TITLE= Audit trail, TopSpin 4.2.0
##JCAMPDX= 5.01
##ORIGIN= Bruker BioSpin GmbH
##OWNER= root
$$ /root/.topspin-BladeEpu/local_acqu/MAS400_2023-0504_mak/21/audita.txt
##AUDIT TRAIL=  $$ (NUMBER, WHEN, WHO, WHERE, PROCESS, VERSION, WHAT)
(   1,<2023-05-04 05:07:47.098 +0000>,<nmrsu>,<mas400>,<go4>,<TopSpin 4.2.0>,
      <acquisition in progress>)
$$ /opt/nmrdata/1_customer/data/mak/nmr/MAS400_2023-0504_mak/21/audita.txt
(   2,<2023-05-04 05:22:44.675 +0000>,<nmrsu>,<mas400>,<go4>,<TopSpin 4.2.0>,
      <created by zg on 'Avance Neo' (mas400) by user 'nmrsu'
       on data set with UUID '9c075b3e-ea39-11ed-9f1a-00139538cbdf'
       started at 2023-05-04 05:07:47.098 +0000, POWCHK enabled, PULCHK disabled,
       completed at 2023-05-04 05:22:44.672 +0000
       configuration hash MD5:
       28 42 7F FF 36 14 B0 93 32 FD A4 7E 77 9F 67 BB
       double data hash MD5: 64K
       6D 6F 82 83 66 8B BE 69 F2 2F B1 37 8F 9D 3B 26>)
(   3,<2023-05-04 07:22:39.662 +0200>,<nmrsu>,<mas400.localdomain>,<xwish3>,<TopSpin 4.2.0>,
      <ICON-NMR User ID: mak
       double data hash MD5: 64K
       6D 6F 82 83 66 8B BE 69 F2 2F B1 37 8F 9D 3B 26>)
##END=

$$ hash MD5
$$ 7A E6 0E 5C ED AD D4 7E A8 5F B1 47 2D 66 53 6F
